# Supplementary material for: Multi‐locus genome‐wide association study for grain yield and drought tolerance indices in sorghum accessions
Source: Plant Genome. 2024 Sep 10;17(4):e20505. doi: 10.1002/tpg2.20505 (PMC11628898; doi:10.1002/tpg2.20505)
Supplement: Supplementary file 4 — Supplementary Table S1: List of genetic materials with source of origins and planting group based on maturity. [file TPG2-17-e20505-s001.xlsx]

## Sheet: Sheet1
Supplementary Table S1: List of genetic materials with source of origions and planting group based on marutiry period.
S.No	Genotype	Seed source	Source	Flowering period	Flowering date	Planting batches
1	Acc#220236	MK18SG2S09-2-59	IBC	Early-Flowering	57	1
2	Acc#20710	MK18SG2S09-5-16	ICRISAT	Early-Flowering	67	1
3	Acc#220244	MK18SG2S09-2-51	IBC	Mid-Flowering	70	2
4	Acc#220240	MK18SG2S09-2-55	IBC	Early-Flowering	63	1
5	Acc#26110	MK18SG2S09-5-55	ICRISAT	3	84	3
6	Acc#30318	MK18SG2S09-5-53	ICRISAT	Early-Flowering	55	1
7	Acc#31681	MK18SG2S09-5-37	ICRISAT	Early-Flowering	66	1
8	Acc#220018	MK18SG2S09-2-63	IBC	Mid-Flowering	76	2
9	Melkam	MK18SG2S09-5-11	variety	Mid-Flowering	78	2
10	Maltsorghum#9	Malt sorghum#9	Malt_sorghum	Early-Flowering	64	1
11	Acc#235804	MK18SG2S09-3-40	IBC	Mid-Flowering	78	2
12	Acc#235794	MK18SG2S09-3-35	IBC	3	80	3
13	Acc#220265	MK18SG2S09-2-31	IBC	Early-Flowering	63	1
14	Acc#15964	MK18SG2S09-1-3	IBC	3	80	3
15	Acc#220246	MK18SG2S09-2-49	IBC	Early-Flowering	68	1
16	Acc#19615	MK18SG2S09-1-7	IBC	Mid-Flowering	78	2
17	Acc#235817	MK18SG2S09-3-51	IBC	Mid-Flowering	72	2
18	B-35	Variety	variety	Mid-Flowering	79	2
19	Acc#30317	MK18SG2S09-5-54	ICRISAT	Early-Flowering	55	1
20	Maltsorghum#10	Malt sorghum#10	Malt_sorghum	Mid-Flowering	77	2
21	Maltsorghum#6	Malt sorghum#2	Malt_sorghum	Mid-Flowering	78	2
22	Maltsorghum#7	Malt sorghum#7	Malt_sorghum	Early-Flowering	66	1
23	Maltsorghum#5	Malt sorghum#5	Malt_sorghum	Mid-Flowering	79	2
24	Malt sorghum#4	Malt sorghum#4	Malt_sorghum	Mid-Flowering	71	2
25	Maltsorghum#8	Malt sorghum#8	Malt_sorghum	Mid-Flowering	70	2
26	Maltsorghum#3	Variety	Unknown	Early-Flowering	68	1
27	Acc#20205	MK18SG2S09-5-7	ICRISAT	Early-Flowering	65	1
28	Acc#69212	MK18SG2S09-1-38	IBC	3	82	3
29	Acc#235793	MK18SG2S09-3-34	IBC	Mid-Flowering	76	2
30	Acc#211022	MK18SG2S09-1-56	IBC	Early-Flowering	69	1
31	Acc#220253	MK18SG2S09-2-42	IBC	Early-Flowering	65	1
32	Acc#5622	MK18SG2S09-4-57	ICRISAT	Mid-Flowering	76	2
33	Acc#220281	MK18SG2S09-2-17	IBC	Early-Flowering	68	1
34	Acc#235808	MK18SG2S09-3-44	IBC	Mid-Flowering	78	2
35	Acc#220010	MK18SG2S09-1-66	IBC	3	80	3
36	Acc#238440	MK18SG2S09-3-53	IBC	Early-Flowering	67	1
37	Acc#6928	MK18SG2S09-4-48	ICRISAT	Mid-Flowering	76	2
38	Acc#235814	MK18SG2S09-3-50	IBC	Mid-Flowering	75	2
39	Acc#220277	MK18SG2S09-2-20	IBC	Early-Flowering	63	1
40	Acc#234089	Unknown	IBC	3	81	3
41	Acc#235803	Unknown	IBC	Mid-Flowering	70	2
42	Acc#238442	Unknown	IBC	Mid-Flowering	76	2
43	Acc#24083	Unknown	Unknown	Mid-Flowering	74	2
44	Acc#231230	Unknown	IBC	Mid-Flowering	78	2
45	Acc#6094	Unknown	ICRISAT	Mid-Flowering	70	2
46	Acc#235792	Unknown	IBC	Mid-Flowering	76	2
47	Acc#234066	Unknown	IBC	Mid-Flowering	77	2
48	Acc#220250	Unknown	IBC	Early-Flowering	69	1
49	Acc#220279	Unknown	IBC	Mid-Flowering	72	2
50	Acc#220256	Unknown	IBC	Mid-Flowering	70	2
51	Acc#234113	MK18SG2S09-3-26	IBC	3	83	3
52	Acc#220243	MK18SG2S09-2-52	IBC	Early-Flowering	66	1
53	Acc#9911	MK18SG2S09-4-35	ICRISAT	3	82	3
54	Acc#22239	MK18SG2S09-5-30	ICRISAT	3	80	3
55	Acc#234070	MK18SG2S09-3-10	IBC	Mid-Flowering	79	2
56	Acc#220251	MK18SG2S09-2-44	IBC	Mid-Flowering	72	2
57	Acc#220264	MK18SG2S09-2-32	IBC	Early-Flowering	66	1
58	Acc#15443	MK18SG2S09-4-18	ICRISAT	3	80	3
59	Acc#7125	MK18SG2S09-4-47	ICRISAT	3	81	3
60	Acc#23178	MK18SG2S09-5-43	ICRISAT	Mid-Flowering	78	2
61	Acc#220237	MK18SG2S09-2-58	IBC	Early-Flowering	63	1
62	Acc#27919	MK18SG2S09-1-26	IBC	Mid-Flowering	79	2
63	Acc#20681	MK18SG2S09-5-12	ICRISAT	3	81	3
64	Acc#2814	MK18SG2S09-3-68	ICRISAT	Early-Flowering	65	1
65	Acc#29310	MK18SG2S09-5-68	ICRISAT	Mid-Flowering	77	2
66	Acc#25442	MK18SG2S09-5-50	ICRISAT	Mid-Flowering	76	2
67	Acc#238431	MK18SG2S09-3-52	IBC	Mid-Flowering	71	2
68	Acc#235812	MK18SG2S09-3-48	IBC	Mid-Flowering	75	2
69	Acc#20762	MK18SG2S09-5-21	ICRISAT	Mid-Flowering	77	2
70	Acc#30503	MK18SG2S09-5-44	ICRISAT	Early-Flowering	60	1
71	Acc#25596	MK18SG2S09-5-51	ICRISAT	Mid-Flowering	77	2
72	Acc#27599	MK18SG2S09-5-62	ICRISAT	Early-Flowering	66	1
73	Acc#220012	MK18SG2S09-1-68	IBC	3	81	3
74	Acc#15526	MK18SG2S09-4-16	ICRISAT	3	83	3
75	Acc#220262	MK18SG2S09-2-34	IBC	Mid-Flowering	73	2
76	Acc#23644	MK18SG2S09-1-18	IBC	3	80	3
77	Acc#11119	MK18SG2S09-4-31	ICRISAT	3	80	3
78	Acc#22334	MK18SG2S09-5-36	ICRISAT	Mid-Flowering	77	2
79	Acc#2416	MK18SG2S09-3-66	ICRISAT	Mid-Flowering	79	2
80	Acc#29977	MK18SG2S09-5-59	ICRISAT	Mid-Flowering	70	2
81	Acc#222285	MK18SG2S09-2-16	IBC	Mid-Flowering	75	2
82	Acc#22040	MK18SG2S09-5-28	ICRISAT	Early-Flowering	67	1
83	Acc#28548	MK18SG2S09-1-30	IBC	Early-Flowering	64	1
84	Acc#23053	MK18SG2S09-5-42	ICRISAT	Mid-Flowering	73	2
85	Acc#28547	MK18SG2S09-1-29	IBC	Mid-Flowering	72	2
86	Acc#220266	MK18SG2S09-2-30	IBC	Early-Flowering	65	1
87	Acc#235798	MK18SG2S09-3-37	IBC	Mid-Flowering	77	2
88	Acc#234110	MK18SG2S09-3-23	IBC	Mid-Flowering	78	2
89	Acc#19627	MK18SG2S09-1-9	IBC	3	80	3
90	Acc#220260	MK18SG2S09-2-36	IBC	Early-Flowering	65	1
91	Acc#6723	MK18SG2S09-4-49	ICRISAT	3	81	3
92	Acc#30001	MK18SG2S09-5-58	ICRISAT	Early-Flowering	66	1
93	Acc#28551	MK18SG2S09-1-33	IBC	Mid-Flowering	70	2
94	Acc#220270	MK18SG2S09-2-26	IBC	Early-Flowering	65	1
95	Acc#227091	MK18SG2S09-3-1	IBC	Mid-Flowering	77	2
96	Acc#28556	MK18SG2S09-1-35	IBC	3	84	3
97	Acc#22074	MK18SG2S09-5-29	Unknown	Mid-Flowering	79	2
98	Acc#16044	MK18SG2S09-4-14	ICRISAT	Mid-Flowering	79	2
99	Acc#20387	MK18SG2S09-5-9	ICRISAT	Mid-Flowering	72	2
100	Acc#28550	Unknown	IBC	Mid-Flowering	78	2
101	Acc#20713	MK18SG2S09-5-17	ICRISAT	Mid-Flowering	74	2
102	Acc#220274	Unknown	IBC	Early-Flowering	64	1
103	Acc#20700	Unknown	ICRISAT	Mid-Flowering	75	2
104	Acc#69571	Unknown	IBC	3	80	3
105	Acc#28546	MK18SG2S09-1-28	IBC	3	81	3
106	Acc#30469	MK18SG2S09-5-28	ICRISAT	Mid-Flowering	74	2
107	Acc#220255	MK18SG2S09-2-40	IBC	Early-Flowering	67	1
108	Acc#20727	MK18SG2S09-5-19	ICRISAT	Early-Flowering	58	1
109	Acc#220249	MK18SG2S09-2-46	IBC	Early-Flowering	69	1
110	Acc#216739	MK18SG2S09-1-61	IBC	Mid-Flowering	77	2
111	Acc#220272	MK18SG2S09-2-25	IBC	Early-Flowering	66	1
112	Acc#9713	MK18SG2S09-4-38	ICRISAT	Early-Flowering	64	1
113	Acc#220261	MK18SG2S09-2-35	IBC	Early-Flowering	65	1
114	Acc#29409	MK18SG2S09-5-66	ICRISAT	Mid-Flowering	76	2
115	Acc#20665	MK18SG2S09-5-11	ICRISAT	Early-Flowering	63	1
116	Acc#20351	MK18SG2S09-5-8	ICRISAT	Early-Flowering	68	1
117	Acc#19262	MK18SG2S09-4-1	ICRISAT	Early-Flowering	58	1
118	Acc#220242	MK18SG2S09-2-53	IBC	Early-Flowering	67	1
119	Acc#216736	MK18SG2S09-1-59	IBC	Mid-Flowering	77	2
120	Acc#20749	MK18SG2S09-5-20	ICRISAT	Early-Flowering	66	1
121	Acc#2848	MK18SG2S09-4-68	ICRISAT	Early-Flowering	60	1
122	Acc#238444	MK18SG2S09-3-55	IBC	Early-Flowering	63	1
123	Acc#30898	MK18SG2S09-5-42	ICRISAT	Mid-Flowering	78	2
124	Acc#32087	MK18SG2S09-5-34	ICRISAT	Mid-Flowering	76	2
125	Acc#10978	MK18SG2S09-4-32	ICRISAT	Early-Flowering	63	1
126	Acc#29876	MK18SG2S09-5-61	ICRISAT	Early-Flowering	62	1
127	Acc#3583	MK18SG2S09-4-62	ICRISAT	Early-Flowering	65	1
128	Acc#10234	MK18SG2S09-4-34	ICRISAT	Mid-Flowering	73	2
129	Acc#9577	MK18SG2S09-1-1	IBC	Early-Flowering	63	1
130	Acc#222888	MK18SG2S09-2-13	IBC	Mid-Flowering	75	2
131	Acc#19053	MK18SG2S09-4-4	ICRISAT	Mid-Flowering	79	2
132	Acc#235811	MK18SG2S09-3-47	IBC	Mid-Flowering	75	2
133	Acc#69573	MK18SG2S09-1-54	IBC	Mid-Flowering	73	2
134	Acc#220269	MK18SG2S09-2-27	IBC	Early-Flowering	68	1
135	Acc#22291	MK18SG2S09-5-33	ICRISAT	Mid-Flowering	79	2
136	Acc#28545	MK18SG2S09-1-27	IBC	Early-Flowering	68	1
137	Acc#220238	MK18SG2S09-2-57	IBC	Early-Flowering	67	1
138	Acc#1127	MK18SG2S09-3-62	ICRISAT	Mid-Flowering	76	2
139	Acc#234102	MK18SG2S09-3-18	IBC	3	81	3
140	KemKem	MK18SG2S09-5-14	variety	3	80	3
141	Acc#3443	MK18SG2S09-4-63	ICRISAT	Mid-Flowering	74	2
142	Acc#36524	MK18SG2S09-5-27	ICRISAT	Mid-Flowering	79	2
143	Acc#3675	MK18SG2S09-4-61	ICRISAT	3	83	3
144	Acc#234115	MK18SG2S09-3-27	IBC	3	81	3
145	Acc#239130	MK18SG2S09-3-58	IBC	3	80	3
146	Acc#10876	MK18SG2S09-4-33	ICRISAT	Early-Flowering	65	1
147	Acc#235810	MK18SG2S09-3-46	IBC	Mid-Flowering	75	2
148	Acc#29375	MK18SG2S09-5-67	ICRISAT	Mid-Flowering	76	2
149	Acc#31852	MK18SG2S09-5-35	ICRISAT	Early-Flowering	67	1
150	Acc#220254	Unknown	IBC	Early-Flowering	68	1
151	Acc#220247	MK18SG2S09-2-48	IBC	Early-Flowering	65	1
152	Acc#220267	MK18SG2S09-2-29	IBC	Early-Flowering	63	1
153	Acc#23601	MK18SG2S09-5-45	ICRISAT	Mid-Flowering	73	2
154	Acc#220252	MK18SG2S09-2-43	IBC	Early-Flowering	69	1
155	Acc#23635	MK18SG2S09-1-10	IBC	Mid-Flowering	78	2
156	Acc#26833	MK18SG2S09-5-59	ICRISAT	3	82	3
157	Acc#3073	MK18SG2S09-4-66	ICRISAT	Early-Flowering	61	1
158	Acc#220227	MK18SG2S09-2-60	IBC	Mid-Flowering	71	2
159	Acc#2787	MK18SG2S09-3-67	ICRISAT	Mid-Flowering	74	2
160	Acc#216744	MK18SG2S09-1-62	IBC	Mid-Flowering	77	2
161	WediAker	MK18SG2S09-5-16	Variety	Early-Flowering	62	1
162	Acc#15752	MK18SG2S09-4-15	ICRISAT	Early-Flowering	68	1
163	Acc#14963	MK18SG2S09-4-20	ICRISAT	3	80	3
164	Acc#220278	MK18SG2S09-2-19	IBC	Early-Flowering	66	1
165	Acc#28740	MK18SG2S09-5-67	ICRISAT	Mid-Flowering	70	2
166	Acc#227085	MK18SG2S09-2-3	IBC	3	86	3
167	Acc#220248	MK18SG2S09-2-47	IBC	Early-Flowering	61	1
168	Acc#235791	MK18SG2S09-3-32	IBC	Mid-Flowering	76	2
169	Acc#9830	MK18SG2S09-4-37	ICRISAT	Early-Flowering	59	1
170	Acc#8218	MK18SG2S09-4-43	ICRISAT	Mid-Flowering	75	2
171	Acc#220275	MK18SG2S09-2-22	IBC	Mid-Flowering	77	2
172	Acc#28991	MK18SG2S09-5-68	ICRISAT	Early-Flowering	64	1
173	Acc#6193	MK18SG2S09-4-52	ICRISAT	Early-Flowering	65	1
174	Acc#7463	MK18SG2S09-4-44	ICRISAT	Mid-Flowering	72	2
175	Acc#9600	MK18SG2S09-1-2	IBC	Early-Flowering	58	1
176	Acc#235813	MK18SG2S09-3-49	IBC	Mid-Flowering	70	2
177	Acc#220257	MK18SG2S09-2-38	IBC	Early-Flowering	59	1
178	Acc#230065	MK18SG2S09-3-6	IBC	3	87	3
179	Acc#235807	MK18SG2S09-3-43	IBC	Early-Flowering	65	1
180	Acc#220276	MK18SG2S09-2-21	IBC	Early-Flowering	61	1
181	Acc#20697	MK18SG2S09-5-13	ICRISAT	Mid-Flowering	78	2
182	Acc#22330	MK18SG2S09-5-35	ICRISAT	3	81	3
183	Girana-1	MK18SG2S09-5-9	variety	Mid-Flowering	#N/A	2
184	Acc#220241	MK18SG2S09-2-54	IBC	Early-Flowering	61	1
185	Acc#25702	MK18SG2S09-5-52	ICRISAT	Early-Flowering	66	1
186	Acc#20842	MK18SG2S09-5-24	ICRISAT	3	81	3
187	Acc#234101	MK18SG2S09-3-17	IBC	3	80	3
188	Acc#220268	MK18SG2S09-2-28	IBC	Mid-Flowering	74	2
189	Acc#36633	MK18SG2S09-5-29	ICRISAT	Early-Flowering	60	1
190	Acc#220259	Unknown	IBC	Mid-Flowering	75	2
191	Acc#33173	Unknown	Unknown	Early-Flowering	69	1
192	Acc#220013	Unknown	IBC	Mid-Flowering	79	2
193	Acc#28688	Unknown	ICRISAT	Early-Flowering	61	1
194	Acc#220250	Unknown	IBC	Early-Flowering	69	1
195	Acc#2398	MK18SG2S09-3-65	ICRISAT	Mid-Flowering	77	2
196	Acc#220273	MK18SG2S09-2-24	IBC	Mid-Flowering	72	2
197	Acc#29911	MK18SG2S09-5-60	ICRISAT	Early-Flowering	69	1
198	Acc#235790	MK18SG2S09-3-31	IBC	Mid-Flowering	75	2
199	Acc#15428	MK18SG2S09-4-19	ICRISAT	Mid-Flowering	71	2
200	Acc#13845	MK18SG2S09-4-24	ICRISAT	3	80	3
201	Acc#30175	MK18SG2S09-5-52	ICRISAT	Early-Flowering	60	1
202	Acc#238447	MK18SG2S09-3-57	IBC	Early-Flowering	64	1
203	Acc#19126	MK18SG2S09-4-3	ICRISAT	3	80	3
204	Acc#28557	MK18SG2S09-1-36	IBC	3	82	3
205	Acc#2262	MK18SG2S09-3-63	ICRISAT	Early-Flowering	69	1
206	Acc#27287	MK18SG2S09-5-60	ICRISAT	3	80	3
207	Acc#31693	MK18SG2S09-5-36	ICRISAT	Early-Flowering	65	1
208	Acc#30619	MK18SG2S09-5-43	ICRISAT	Early-Flowering	66	1
209	Acc#23637	MK18SG2S09-1-12	IBC	Mid-Flowering	79	2
210	Acc#23650	MK18SG2S09-1-20	IBC	Mid-Flowering	76	2
211	Acc#22506	MK18SG2S09-5-37	ICRISAT	Mid-Flowering	73	2
212	Acc#3121	MK18SG2S09-4-65	ICRISAT	Mid-Flowering	78	2
213	Acc#220001	MK18SG2S09-1-64	IBC	3	81	3
214	Acc#19847	MK18SG2S09-5-4	ICRISAT	Mid-Flowering	72	2
215	Acc#28549	MK18SG2S09-1-31	IBC	Early-Flowering	66	1
216	Acc#69568	MK18SG2S09-1-50	IBC	3	80	3
