# Supplementary material for: Multi‐locus genome‐wide association study for grain yield and drought tolerance indices in sorghum accessions
Source: Plant Genome. 2024 Sep 10;17(4):e20505. doi: 10.1002/tpg2.20505 (PMC11628898; doi:10.1002/tpg2.20505)
Supplement: Supplementary file 5 — Supplementary Table S2: Estimation of drought tolerance indices based on total root yield of sorghum genotypes under water stress and non‐stress conditions in Melkassa. [file TPG2-17-e20505-s002.xlsx]

## Sheet: Melk
Supplementary Table S2: Estimation of drought tolerance indices based on total root yield of sorghum genotypes under water stress and non-stress conditions in Melkassa
Entry#	Genotype	Ys	Yi	SSI	STI	MP	GMP	HM	TOL	YSI	YR	YI
1	Acc#9577	1882.67	2224	-0.264936	0.466496	2053.33	2046.23	2039.15	341.333	0.846523	0.153477	1.08051
2	Acc#23635	3498.67	4693.33	-0.163868	1.82946	4096	4052.21	4008.89	1194.67	0.745455	0.254545	2.00797
3	Acc#220259	1925.33	2496	-0.189781	0.535415	2210.67	2192.18	2173.84	570.667	0.771368	0.228632	1.105
4	Acc#220260	197.333	2368	0.498254	0.0520621	1282.67	683.583	364.308	2170.67	0.0833333	0.916667	0.113255
5	Acc#220261	869.333	2144	0.176114	0.207659	1506.67	1365.23	1237.07	1274.67	0.405473	0.594527	0.498932
6	Acc#220262	954.667	3045.33	0.268102	0.323911	2000	1705.07	1453.64	2090.67	0.313485	0.686515	0.547907
7	Acc#220264	1109.33	2202.67	0.077955	0.272239	1656	1563.17	1475.54	1093.33	0.503632	0.496368	0.636674
8	Acc#220265	320	1642.67	0.386782	0.0585651	981.333	725.02	535.652	1322.67	0.194805	0.805195	0.183656
9	Acc#220266	858.667	2421.33	0.226961	0.231643	1640	1441.91	1267.76	1562.67	0.354626	0.645374	0.49281
10	Acc#220267	1605.33	3194.67	0.0790828	0.571387	2400	2264.62	2136.88	1589.33	0.502504	0.497496	0.921341
11	Acc#220268	4725.33	5034.67	-0.356972	2.65059	4880	4877.55	4875.1	309.333	0.938559	0.0614407	2.71199
12	Acc#220269	1562.67	1770.67	-0.300943	0.308278	1666.67	1663.42	1660.18	208	0.88253	0.11747	0.896854
13	Acc#220270	266.667	2789.33	0.485985	0.0828722	1528	862.451	486.795	2522.67	0.0956023	0.904398	0.153047
14	Acc#220272	1738.67	2346.67	-0.159322	0.454577	2042.67	2019.92	1997.42	608	0.740909	0.259091	0.997864
15	Acc#220273	1450.67	1504	-0.382952	0.243083	1477.33	1477.09	1476.85	53.3333	0.964539	0.035461	0.832574
16	Acc#220274	1242.67	3050.67	0.174244	0.422366	2146.67	1947.04	1765.98	1808	0.407343	0.592657	0.713198
17	Acc#220275	1248	3898.67	0.261478	0.542089	2573.33	2205.8	1890.75	2650.67	0.320109	0.679891	0.716259
18	Acc#220276	1216	2522.67	0.0995573	0.341769	1869.33	1751.45	1640.99	1306.67	0.48203	0.51797	0.697893
19	Acc#220277	1477.33	3301.33	0.134091	0.543385	2389.33	2208.43	2041.23	1824	0.447496	0.552504	0.847879
20	Acc#220278	2042.67	3082.67	-0.0810428	0.701558	2562.67	2509.35	2457.15	1040	0.66263	0.33737	1.17234
21	Acc#220279	661.333	2016	0.253545	0.148542	1338.67	1154.66	995.952	1354.67	0.328042	0.671958	0.379556
22	Acc#23637	3904	5802.67	-0.0912072	2.52393	4853.33	4759.58	4667.64	1898.67	0.672794	0.327206	2.2406
23	Acc#220281	816	1605.33	0.0732813	0.145947	1210.67	1144.53	1082.01	789.333	0.508306	0.491694	0.468323
24	Acc#222285	3856	5434.67	-0.127932	2.3348	4645.33	4577.78	4511.21	1578.67	0.709519	0.290481	2.21306
25	Acc#222888	2357.33	6421.33	0.214477	1.6865	4389.33	3890.66	3448.64	4064	0.36711	0.63289	1.35293
26	Acc#227085	3152	3445.33	-0.333274	1.20992	3298.67	3295.4	3292.15	293.333	0.914861	0.0851393	1.80901
27	Acc#227091	2981.33	3525.33	-0.264101	1.17098	3253.33	3241.94	3230.59	544	0.845688	0.154312	1.71106
28	Acc#230065	2661.33	4901.33	0.0386054	1.45329	3781.33	3611.66	3449.6	2240	0.542982	0.457018	1.52741
29	Acc#231230	2592	3509.33	-0.157015	1.01344	3050.67	3015.99	2981.71	917.333	0.738602	0.261398	1.48761
30	Acc#234066	1552	2869.33	0.0406948	0.496149	2210.67	2110.26	2014.42	1317.33	0.540892	0.459108	0.890732
31	Acc#234070	725.333	1797.33	0.178026	0.145247	1261.33	1141.78	1033.56	1072	0.403561	0.596439	0.416287
32	Acc#234089	1840	4085.33	0.131195	0.837501	2962.67	2741.72	2537.25	2245.33	0.450392	0.549608	1.05602
33	Acc#234101	1669.33	2794.67	-0.0157413	0.519772	2232	2159.91	2090.16	1125.33	0.597328	0.402672	0.958072
34	Acc#234102	1349.33	1450.67	-0.34856	0.218085	1400	1399.08	1398.17	101.333	0.930147	0.0698529	0.774416
35	Acc#234110	3456	3973.33	-0.288212	1.52992	3714.67	3705.65	3696.65	517.333	0.869799	0.130201	1.98349
36	Acc#234113	842.667	2576	0.254465	0.241847	1709.33	1473.33	1269.92	1733.33	0.327122	0.672878	0.483628
37	Acc#234115	5061.33	5360	-0.362692	3.02252	5210.67	5208.53	5206.39	298.667	0.944279	0.0557214	2.90483
38	Acc#235789	1914.67	5322.67	0.221868	1.13543	3618.67	3192.36	2816.27	3408	0.359719	0.640281	1.09888
39	Acc#235790	869.333	922.667	-0.36061	0.0893657	896	895.603	895.206	53.3333	0.942197	0.0578035	0.498932
40	Acc#235791	2768	3333.33	-0.248813	1.02798	3050.67	3037.54	3024.48	565.333	0.8304	0.1696	1.58862
41	Acc#235792	3221.33	4112	-0.201811	1.4758	3666.67	3639.52	3612.58	890.667	0.783398	0.216602	1.8488
42	Acc#235793	1642.67	1712	-0.377915	0.313323	1677.33	1676.98	1676.62	69.3333	0.959502	0.0404984	0.942768
43	Acc#235794	1562.67	2277.33	-0.104596	0.39649	1920	1886.46	1853.5	714.667	0.686183	0.313817	0.896854
44	Acc#235798	1328	8256	0.420734	1.22154	4792	3311.19	2287.97	6928	0.160853	0.839147	0.762173
45	Acc#235803	2074.67	5984	0.234885	1.38318	4029.33	3523.46	3081.11	3909.33	0.346702	0.653298	1.1907
46	Acc#235804	2944	3194.67	-0.339949	1.04786	3069.33	3066.77	3064.22	250.667	0.921536	0.0784641	1.68964
47	Acc#235807	2074.67	2677.33	-0.193313	0.618857	2376	2356.81	2337.78	602.667	0.7749	0.2251	1.1907
48	Acc#23644	1888	3248	0.000306156	0.683216	2568	2476.33	2387.94	1360	0.581281	0.418719	1.08357
49	Acc#235808	2186.67	2677.33	-0.235146	0.652266	2432	2419.59	2407.25	490.667	0.816733	0.183267	1.25498
50	Acc#235810	1978.67	4437.33	0.135673	0.978215	3208	2963.11	2736.91	2458.67	0.445913	0.554087	1.13561
51	Acc#235811	2042.67	4869.33	0.162091	1.10817	3456	3153.8	2878.02	2826.67	0.419496	0.580504	1.17234
52	Acc#235812	965.333	1994.67	0.0976297	0.21453	1480	1387.63	1301.03	1029.33	0.483957	0.516043	0.554029
53	Acc#235813	1898.67	4704	0.177959	0.995075	3301.33	2988.53	2705.37	2805.33	0.403628	0.596372	1.08969
54	Acc#235814	3040	3445.33	-0.300766	1.16693	3242.67	3236.33	3230	405.333	0.882353	0.117647	1.74473
55	Acc#235817	1338.67	2613.33	0.069342	0.389769	1976	1870.4	1770.44	1274.67	0.512245	0.487755	0.768294
56	Acc#238431	437.333	1834.67	0.343215	0.0893942	1136	895.746	706.304	1397.33	0.238372	0.761628	0.250997
57	Acc#238440	2661.33	3338.67	-0.215538	0.989947	3000	2980.82	2961.77	677.333	0.797125	0.202875	1.52741
58	Acc#238442	837.333	2026.67	0.168429	0.189069	1432	1302.69	1185.05	1189.33	0.413158	0.586842	0.480567
59	Acc#238444	970.667	1669.33	0.000117295	0.180531	1320	1272.94	1227.55	698.667	0.58147	0.41853	0.55709
60	Acc#238447	1066.67	2752	0.19399	0.327052	1909.33	1713.32	1537.43	1685.33	0.387597	0.612403	0.612187
61	Acc#239130	3674.67	5210.67	-0.123633	2.1333	4442.67	4375.78	4309.9	1536	0.70522	0.29478	2.10898
62	Acc#1127	2213.33	2741.33	-0.225806	0.676003	2477.33	2463.23	2449.2	528	0.807393	0.192607	1.27029
63	Acc#2262	2234.67	2762.67	-0.227293	0.68783	2498.67	2484.68	2470.77	528	0.80888	0.19112	1.28253
64	Acc#9600	954.667	2837.33	0.245121	0.301788	1896	1645.82	1428.64	1882.67	0.336466	0.663534	0.547907
65	Acc#23650	1589.33	1786.67	-0.307965	0.316372	1688	1685.11	1682.23	197.333	0.889552	0.110448	0.912158
66	Acc#2398	3088	3664	-0.261208	1.26059	3376	3363.69	3351.43	576	0.842795	0.157205	1.77228
67	Acc#2416	2021.33	3733.33	0.0401584	0.840765	2877.33	2747.05	2622.68	1712	0.541429	0.458571	1.16009
68	Acc#2787	2341.33	4469.33	0.0577206	1.16586	3405.33	3234.84	3072.89	2128	0.523866	0.476134	1.34375
69	Acc#2814	2341.33	2629.33	-0.30888	0.685881	2485.33	2481.16	2476.99	288	0.890467	0.109533	1.34375
70	Acc#2848	538.667	2981.33	0.400907	0.178925	1760	1267.26	912.469	2442.67	0.18068	0.81932	0.309154
71	Acc#3073	2645.33	4106.67	-0.0625689	1.21035	3376	3295.98	3217.86	1461.33	0.644156	0.355844	1.51822
72	Acc#3121	442.667	1845.33	0.341703	0.0910105	1144	903.807	714.045	1402.67	0.239884	0.760116	0.254058
73	Acc#3443	2138.67	2320	-0.340252	0.552804	2229.33	2227.49	2225.65	181.333	0.921839	0.0781609	1.22743
74	Acc#3583	3392	8394.67	0.177521	3.17248	5893.33	5336.17	4831.68	5002.67	0.404066	0.595934	1.94675
75	Acc#3675	1989.33	2272	-0.294	0.503565	2130.67	2125.97	2121.29	282.667	0.875587	0.124413	1.14173
76	Acc#5622	1946.67	1957.33	-0.412963	0.424518	1952	1951.99	1951.99	10.6667	0.99455	0.00544959	1.11724
77	Acc#6094	1616	2741.33	-0.00790722	0.493563	2178.67	2104.76	2033.35	1125.33	0.589494	0.410506	0.927463
78	Acc#6193	624	1296	0.100105	0.0901009	960	899.28	842.4	672	0.481481	0.518519	0.358129
79	Acc#6723	373.333	3029.33	0.458348	0.126004	1701.33	1063.46	664.744	2656	0.123239	0.876761	0.214265
80	Acc#6928	1109.33	2144	0.064174	0.264988	1626.67	1542.21	1462.14	1034.67	0.517413	0.482587	0.636674
81	Acc#7125	1157.33	2613.33	0.13873	0.336971	1885.33	1739.11	1604.22	1456	0.442857	0.557143	0.664223
82	Acc#7463	2032	2394.67	-0.266965	0.542136	2213.33	2205.89	2198.48	362.667	0.848552	0.151448	1.16622
83	Acc#8218	490.667	1802.67	0.309398	0.0985466	1146.67	940.483	771.374	1312	0.272189	0.727811	0.281606
84	Acc#9713	624	688	-0.32539	0.0478314	656	655.219	654.439	64	0.906977	0.0930233	0.358129
85	Acc#9830	1557.33	2069.33	-0.17099	0.359047	1813.33	1795.17	1777.19	512	0.752577	0.247423	0.893793
86	Acc#9911	2442.67	2842.67	-0.2777	0.773624	2642.67	2635.09	2627.53	400	0.859287	0.140713	1.40191
87	Acc#10234	1893.33	3440	0.0311993	0.725647	2666.67	2552.07	2442.4	1546.67	0.550388	0.449612	1.08663
88	Acc#10876	1312	1781.33	-0.15494	0.260387	1546.67	1528.76	1511.06	469.333	0.736527	0.263473	0.75299
89	Acc#10978	1562.67	1946.67	-0.221153	0.33892	1754.67	1744.13	1733.66	384	0.80274	0.19726	0.896854
90	Acc#11119	1914.67	3306.67	0.00255469	0.70538	2610.67	2516.18	2425.11	1392	0.579032	0.420968	1.09888
91	Acc#13845	3210.67	3402.67	-0.361987	1.21718	3306.67	3305.27	3303.88	192	0.943574	0.0564263	1.84268
92	Acc#14963	2352	3450.67	-0.10002	0.904232	2901.33	2848.85	2797.32	1098.67	0.681607	0.318393	1.34987
93	Acc#15428	1488	2384	-0.0425741	0.395229	1936	1883.45	1832.33	896	0.624161	0.375839	0.854001
94	Acc#15443	1200	2144	0.0218855	0.286646	1672	1604	1538.76	944	0.559701	0.440299	0.68871
95	Acc#15526	1669.33	5056	0.251418	0.940351	3362.67	2905.19	2509.96	3386.67	0.330169	0.669831	0.958072
96	Acc#15752	1354.67	1946.67	-0.114303	0.293808	1650.67	1623.91	1597.59	592	0.69589	0.30411	0.777477
97	Acc#16044	2074.67	3850.67	0.0428058	0.89007	2962.67	2826.46	2696.51	1776	0.538781	0.461219	1.1907
98	Acc#27919	1557.33	7477.33	0.373313	1.29738	4517.33	3412.43	2577.78	5920	0.208274	0.791726	0.893793
99	Acc#19053	2037.33	5536	0.213572	1.2566	3786.67	3358.37	2978.52	3498.67	0.368015	0.631985	1.16928
100	Acc#28545	1557.33	2378.67	-0.0731216	0.412719	1968	1924.68	1882.31	821.333	0.654709	0.345291	0.893793
101	Acc#19126	741.333	1024	-0.142371	0.0845772	882.667	871.278	860.036	282.667	0.723958	0.276042	0.42547
102	Acc#19262	229.333	864	0.316155	0.022076	546.667	445.134	362.459	634.667	0.265432	0.734568	0.13162
103	Acc#19847	3626.67	3653.33	-0.411114	1.47617	3640	3639.98	3639.95	26.6667	0.992701	0.00729927	2.08144
104	Acc#20205	1637.33	2016	-0.230582	0.367762	1826.67	1816.83	1807.04	378.667	0.812169	0.187831	0.939707
105	Acc#28546	3066.67	5936	0.0649652	2.02815	4501.33	4266.58	4044.08	2869.33	0.516622	0.483378	1.76004
106	Acc#20351	485.333	528	-0.337605	0.0285505	506.667	506.217	505.768	42.6667	0.919192	0.0808081	0.278545
107	Acc#20387	1429.33	2661.33	0.0445128	0.423811	2045.33	1950.37	1859.81	1232	0.537074	0.462926	0.82033
108	Acc#20665	549.333	2842.67	0.388341	0.173981	1696	1249.63	920.738	2293.33	0.193246	0.806754	0.315276
109	Acc#20681	1168	2869.33	0.174524	0.373391	2018.67	1830.68	1660.2	1701.33	0.407063	0.592937	0.670345
110	Acc#20697	2021.33	3648	0.0274934	0.821547	2834.67	2715.48	2601.3	1626.67	0.554094	0.445906	1.16009
111	Acc#20700	1205.33	2538.67	0.106797	0.34092	1872	1749.27	1634.58	1333.33	0.47479	0.52521	0.691771
112	Acc#20710	746.667	1242.67	-0.0192714	0.103376	994.667	963.254	932.833	496	0.600858	0.399142	0.428531
113	Acc#20713	1898.67	2170.67	-0.293106	0.459179	2034.67	2030.12	2025.58	272	0.874693	0.125307	1.08969
114	Acc#28547	2106.67	3056	-0.107767	0.71728	2581.33	2537.32	2494.05	949.333	0.689354	0.310646	1.20907
115	Acc#20727	1210.67	1338.67	-0.322796	0.180566	1274.67	1273.06	1271.45	128	0.904382	0.0956175	0.694832
116	Acc#20749	2544	3978.67	-0.0578232	1.1277	3261.33	3181.47	3103.56	1434.67	0.63941	0.36059	1.46007
117	Acc#20762	1237.33	3504	0.228467	0.483048	2370.67	2082.21	1828.86	2266.67	0.35312	0.64688	0.710137
118	Acc#20842	848	1370.67	-0.0370901	0.129499	1109.33	1078.11	1047.77	522.667	0.618677	0.381323	0.486688
119	Acc#15964	1232	2837.33	0.147376	0.389458	2034.67	1869.65	1718.02	1605.33	0.434211	0.565789	0.707076
120	Acc#28548	1200	2442.67	0.0903206	0.326577	1821.33	1712.07	1609.37	1242.67	0.491266	0.508734	0.68871
121	Acc#22040	1200	2058.67	-0.00131461	0.275237	1629.33	1571.75	1516.2	858.667	0.582902	0.417098	0.68871
122	Acc#22074	576	1024	0.0190869	0.0657146	800	768	737.28	448	0.5625	0.4375	0.330581
123	Acc#22239	2997.33	3973.33	-0.172775	1.32687	3485.33	3451	3417.01	976	0.754362	0.245638	1.72024
124	Acc#22291	218.667	1205.33	0.400171	0.029365	712	513.387	370.177	986.667	0.181416	0.818584	0.125498
125	Acc#22330	2570.67	3413.33	-0.171538	0.977607	2992	2962.19	2932.67	842.667	0.753125	0.246875	1.47537
126	Acc#22334	2186.67	3237.33	-0.0938661	0.788696	2712	2660.63	2610.24	1050.67	0.675453	0.324547	1.25498
127	Acc#22506	1098.67	2277.33	0.0991513	0.278761	1688	1581.78	1482.25	1178.67	0.482436	0.517564	0.630552
128	Acc#28549	2976	4080	-0.147825	1.3528	3528	3484.55	3441.63	1104	0.729412	0.270588	1.708
129	Acc#23053	2261.33	4192	0.0421467	1.05615	3226.67	3078.88	2937.86	1930.67	0.53944	0.46056	1.29784
130	Acc#23178	1568	3269.33	0.101978	0.571143	2418.67	2264.14	2119.48	1701.33	0.479608	0.520392	0.899915
131	Acc#23601	2805.33	4149.33	-0.0945056	1.29689	3477.33	3411.78	3347.47	1344	0.676093	0.323907	1.61005
132	Acc#28550	1936	2533.33	-0.182624	0.546434	2234.67	2214.62	2194.75	597.333	0.764211	0.235789	1.11112
133	Acc#24083	442.667	1824	0.338897	0.0899583	1133.33	898.568	712.433	1381.33	0.24269	0.75731	0.254058
134	Acc#25442	410.667	4496	0.490246	0.20571	2453.33	1358.81	752.591	4085.33	0.0913405	0.90866	0.235692
135	Acc#25596	1626.67	1813.33	-0.315472	0.328637	1720	1717.47	1714.94	186.667	0.897059	0.102941	0.933585
136	Acc#25702	821.333	1152	-0.131376	0.105417	986.667	972.716	958.962	330.667	0.712963	0.287037	0.471384
137	Acc#26110	448	1392	0.259748	0.0694796	920	789.694	677.843	944	0.321839	0.678161	0.257118
138	Acc#28551	1514.67	3893.33	0.192546	0.65702	2704	2428.39	2180.88	2378.67	0.389041	0.610959	0.869305
139	Acc#26833	1562.67	6464	0.339838	1.1254	4013.33	3178.22	2516.88	4901.33	0.241749	0.758251	0.896854
140	Acc#27287	704	3914.67	0.40175	0.307049	2309.33	1660.1	1193.39	3210.67	0.179837	0.820163	0.404043
141	Acc#27599	2032	2709.33	-0.168413	0.613375	2370.67	2346.35	2322.29	677.333	0.75	0.25	1.16622
142	Acc#28740	1274.67	1461.33	-0.290676	0.207532	1368	1364.81	1361.63	186.667	0.872263	0.127737	0.731563
143	Acc#28991	2533.33	3093.33	-0.237379	0.87309	2813.33	2799.37	2785.47	560	0.818966	0.181034	1.45394
144	Acc#29310	928	3456	0.313068	0.357323	2192	1790.86	1463.12	2528	0.268519	0.731481	0.532603
145	Acc#29375	2032	3088	-0.0764441	0.699102	2560	2504.96	2451.1	1056	0.658031	0.341969	1.16622
146	Acc#29409	1344	2293.33	-0.00445957	0.343405	1818.67	1755.63	1694.78	949.333	0.586047	0.413953	0.771355
147	Acc#29876	533.333	2282.67	0.347942	0.135638	1408	1103.37	864.646	1749.33	0.233645	0.766355	0.306093
148	Acc#29911	3306.67	3658.67	-0.322203	1.34789	3482.67	3478.22	3473.77	352	0.90379	0.0962099	1.89778
149	Acc#28556	1146.67	4629.33	0.333891	0.591419	2888	2303.98	1838.05	3482.67	0.247696	0.752304	0.658101
150	Acc#29977	1573.33	2784	0.0164528	0.488011	2178.67	2092.88	2010.48	1210.67	0.565134	0.434866	0.902976
151	Acc#30001	1914.67	2058.67	-0.348465	0.439156	1986.67	1985.36	1984.06	144	0.930052	0.0699482	1.09888
152	Acc#30317	997.333	2762.67	0.220583	0.306979	1880	1659.91	1465.58	1765.33	0.361004	0.638996	0.572395
153	Acc#30318	1909.33	3061.33	-0.0421064	0.651227	2485.33	2417.67	2351.84	1152	0.623693	0.376307	1.09581
154	Acc#30175	1434.67	2186.67	-0.0745106	0.349521	1810.67	1771.2	1732.59	752	0.656098	0.343902	0.823391
155	Acc#28557	298.667	3152	0.486832	0.104885	1725.33	970.256	545.632	2853.33	0.0947547	0.905245	0.171412
156	Acc#30503	901.333	1264	-0.131493	0.126932	1082.67	1067.37	1052.3	362.667	0.71308	0.28692	0.517298
157	Acc#30619	709.333	1018.67	-0.114748	0.0805049	864	850.044	836.313	309.333	0.696335	0.303665	0.407104
158	Acc#30898	1509.33	6352	0.343971	1.06816	3930.67	3096.33	2439.1	4842.67	0.237615	0.762385	0.866244
159	Acc#31681	1365.33	2677.33	0.0716268	0.407269	2021.33	1911.92	1808.44	1312	0.50996	0.49004	0.783599
160	Acc#31693	528	1120	0.110158	0.0658858	824	768.999	717.67	592	0.471429	0.528571	0.303032
161	Acc#31852	586.667	1290.67	0.127041	0.0843617	938.667	870.167	806.667	704	0.454545	0.545455	0.336703
162	Acc#32087	954.667	2074.67	0.121433	0.220668	1514.67	1407.34	1307.62	1120	0.460154	0.539846	0.547907
163	Acc#33173	2741.33	4912	0.0234979	1.50024	3826.67	3669.53	3518.84	2170.67	0.558089	0.441911	1.57332
164	Acc#69212	1472	3626.67	0.175705	0.594778	2549.33	2310.51	2094.06	2154.67	0.405882	0.594118	0.844818
165	Acc#36633	800	2858.67	0.301736	0.254796	1829.33	1512.26	1250.15	2058.67	0.279851	0.720149	0.45914
166	Acc#30469	2058.67	2800	-0.153651	0.64222	2429.33	2400.89	2372.78	741.333	0.735238	0.264762	1.18152
167	Acc#36524	3797.33	4426.67	-0.276244	1.87282	4112	4099.94	4087.92	629.333	0.857831	0.142169	2.17938
168	Malt sorghum#384	1082.67	4021.33	0.312356	0.48507	2552	2086.57	1706.02	2938.67	0.269231	0.730769	0.62137
169	Malt sorghum#385	2053.33	2330.67	-0.29942	0.533187	2192	2187.61	2183.23	277.333	0.881007	0.118993	1.17846
170	Malt sorghum#386	3050.67	3834.67	-0.213962	1.30335	3442.67	3420.28	3398.03	784	0.795549	0.204451	1.75085
171	Malt sorghum#387	2298.67	3877.33	-0.0112604	0.992999	3088	2985.41	2886.24	1578.67	0.592847	0.407153	1.31926
172	Malt sorghum#389	1056	2096	0.0777702	0.246601	1576	1487.74	1404.43	1040	0.503817	0.496183	0.606065
173	Malt sorghum#390	2490.67	4821.33	0.064994	1.3379	3656	3465.3	3284.56	2330.67	0.516593	0.483407	1.42946
174	Malt sorghum#391	1712	2325.33	-0.154652	0.443536	2018.67	1995.24	1972.08	613.333	0.736239	0.263761	0.98256
175	Malt sorghum#392	1381.33	2650.67	0.0604602	0.407937	2016	1913.49	1816.2	1269.33	0.521127	0.478873	0.792782
176	Wedi Aker	2480	3504	-0.126176	0.968179	2992	2947.87	2904.39	1024	0.707763	0.292237	1.42333
177	Kem Kem	2288	2341.33	-0.395634	0.596842	2314.67	2314.51	2314.36	53.3333	0.977221	0.022779	1.31314
178	Melkam	4421.33	4592	-0.381247	2.26201	4506.67	4505.86	4505.05	170.667	0.962834	0.0371661	2.53751
179	B-35	2474.67	4277.33	0.00303333	1.17931	3376	3253.46	3135.36	1802.67	0.578554	0.421446	1.42027
180	Acc#69568	1653.33	1882.67	-0.2966	0.346796	1768	1764.28	1760.56	229.333	0.878187	0.121813	0.94889
181	Acc#69571	1888	2208	-0.273486	0.464452	2048	2041.74	2035.5	320	0.855072	0.144928	1.08357
182	Acc#28688	202.667	586.667	0.236132	0.0132469	394.667	344.816	301.261	384	0.345455	0.654545	0.116315
183	Acc#69573	1605.33	2400	-0.0873019	0.429256	2002.67	1962.86	1923.83	794.667	0.668889	0.331111	0.921341
184	Acc#211022	720	1786.67	0.178602	0.143323	1253.33	1134.2	1026.38	1066.67	0.402985	0.597015	0.413226
185	Acc#216736	6341.33	7509.33	-0.262873	5.30544	6925.33	6900.67	6876.09	1168	0.84446	0.15554	3.63945
186	Acc#216739	5130.67	7168	-0.134187	4.09743	6149.33	6064.37	5980.59	2037.33	0.715774	0.284226	2.94462
187	Acc#216744	3717.33	5722.67	-0.0679937	2.37012	4720	4612.27	4507	2005.33	0.649581	0.350419	2.13347
188	Acc#220001	2922.67	3274.67	-0.310921	1.06632	3098.67	3093.66	3088.67	352	0.892508	0.107492	1.67739
189	Acc#220010	1669.33	3536	0.10949	0.65765	2602.67	2429.56	2267.97	1866.67	0.472097	0.527903	0.958072
190	Acc#220012	2202.67	2261.33	-0.39247	0.554949	2232	2231.81	2231.61	58.6667	0.974057	0.0259434	1.26417
191	Acc#220013	2469.33	2858.67	-0.282219	0.786472	2664	2656.88	2649.78	389.333	0.863806	0.136194	1.41721
192	Acc#19615	3674.67	5200	-0.12508	2.12893	4437.33	4371.3	4306.25	1525.33	0.706667	0.293333	2.10898
193	Acc#220018	2250.67	3381.33	-0.0840282	0.847889	2816	2758.67	2702.51	1130.67	0.665615	0.334385	1.29171
194	Acc#220227	1098.67	2005.33	0.0337146	0.245467	1552	1484.32	1419.58	906.667	0.547872	0.452128	0.630552
195	Acc#220236	341.333	501.333	-0.0992641	0.0190654	421.333	413.669	406.143	160	0.680851	0.319149	0.1959
196	Acc#220237	2053.33	2650.67	-0.193061	0.606393	2352	2332.96	2314.07	597.333	0.774648	0.225352	1.17846
197	Acc#220238	512	1210.67	0.158679	0.0690612	861.333	787.313	719.653	698.667	0.422907	0.577093	0.29385
198	Acc#220240	389.333	1696	0.352027	0.0735677	1042.67	812.594	633.289	1306.67	0.22956	0.77044	0.223448
199	Acc#220241	2048	2410.67	-0.267971	0.550056	2229.33	2221.95	2214.58	362.667	0.849558	0.150442	1.1754
200	Acc#220242	1514.67	2624	0.00435117	0.442813	2069.33	1993.61	1920.66	1109.33	0.577236	0.422764	0.869305
201	Acc#220243	2074.67	2208	-0.358027	0.510372	2141.33	2140.3	2139.26	133.333	0.939614	0.0603865	1.1907
202	Acc#220244	1520	2432	-0.0434131	0.411857	1976	1922.66	1870.77	912	0.625	0.375	0.872366
203	Acc#220246	896	1866.67	0.101587	0.186344	1381.33	1293.26	1210.81	970.667	0.48	0.52	0.514237
204	Acc#220247	1184	1984	-0.0151872	0.261718	1584	1532.66	1482.99	800	0.596774	0.403226	0.679527
205	Acc#19627	2997.33	3466.67	-0.283028	1.15768	3232	3223.47	3214.96	469.333	0.864615	0.135385	1.72024
206	Acc#220248	890.667	1861.33	0.103077	0.184705	1376	1287.57	1204.82	970.667	0.47851	0.52149	0.511176
207	Acc#220249	1749.33	1968	-0.307302	0.383564	1858.67	1855.45	1852.24	218.667	0.888889	0.111111	1.00399
208	Acc#220250	2000	2453.33	-0.23363	0.546671	2226.67	2215.1	2203.59	453.333	0.815217	0.184783	1.14785
209	Acc#220251	1285.33	1850.67	-0.112938	0.265023	1568	1542.31	1517.04	565.333	0.694524	0.305476	0.737685
210	Acc#220252	2672	3349.33	-0.216184	0.997091	3010.67	2991.56	2972.57	677.333	0.797771	0.202229	1.53353
211	Acc#220253	336	3680	0.490283	0.137761	2008	1111.97	615.777	3344	0.0913043	0.908696	0.192839
212	Acc#220254	789.333	1589.33	0.0849426	0.13977	1189.33	1120.05	1054.8	800	0.496644	0.503356	0.453018
213	Acc#220255	656	2181.33	0.280853	0.159428	1418.67	1196.23	1008.66	1525.33	0.300733	0.699267	0.376495
214	Acc#220256	2021.33	2778.67	-0.14586	0.625769	2400	2369.94	2340.25	757.333	0.727447	0.272553	1.16009
215	Acc#220257	410.667	784	0.0577774	0.0358711	597.333	567.418	539	373.333	0.52381	0.47619	0.235692

## Sheet: Wer
Supplementary S4: Estimation of drought tolerance indices based on total root yield of sorghum genotypes under water stress and non-stress conditions in Werer
Entry#	Genotypes	Ys	Yi	SSI	STI	MP	GMP	HM	TOL	YSI	YR	YI
1	Acc#9577	2080	2565	0.523773	0.583589	2322.5	2309.81	2297.18	485	0.92233	0.189084	1.07657
2	Acc#23635	1175	2545	1.49115	0.327101	1860	1729.27	1607.73	1370	0.92233	0.53831	0.60816
3	Acc#220259	2465	3045	0.52763	0.821034	2755	2739.69	2724.47	580	0.92233	0.190476	1.27584
4	Acc#220260	2080	3155	0.943839	0.717826	2617.5	2561.72	2507.13	1075	0.92233	0.340729	1.07657
5	Acc#220261	2240	3110	0.774903	0.762018	2675	2639.39	2604.26	870	0.92233	0.279743	1.15939
6	Acc#220262	2060	2220	0.199644	0.500238	2140	2138.5	2137.01	160	0.927928	0.0720721	1.06622
7	Acc#220264	1010	2565	1.67931	0.283378	1787.5	1609.55	1449.31	1555	0.92233	0.606238	0.522759
8	Acc#220265	2650	3930	0.902207	1.13919	3290	3227.15	3165.5	1280	0.92233	0.3257	1.37159
9	Acc#220266	1450	2350	1.06087	0.372728	1900	1845.94	1793.42	900	0.92233	0.382979	0.750495
10	Acc#220267	1555	2060	0.679067	0.350392	1807.5	1789.78	1772.23	505	0.92233	0.245146	0.804841
11	Acc#220268	1600	1970	0.520264	0.344781	1785	1775.39	1765.83	370	0.92233	0.187817	0.828132
12	Acc#220269	2060	3505	1.14201	0.789791	2782.5	2687.06	2594.9	1445	0.92233	0.412268	1.06622
13	Acc#220270	2060	3905	1.30877	0.879924	2982.5	2836.25	2697.17	1845	0.92233	0.472471	1.06622
14	Acc#220272	1255	3295	1.715	0.45233	2275	2033.53	1817.68	2040	0.92233	0.61912	0.649566
15	Acc#220273	1480	2770	1.29003	0.448434	2125	2024.75	1929.22	1290	0.92233	0.465704	0.766022
16	Acc#220274	705	1640	1.57927	0.126471	1172.5	1075.27	986.098	935	0.92233	0.570122	0.364896
17	Acc#220275	1750	3655	1.44376	0.699652	2702.5	2529.08	2366.79	1905	0.92233	0.521204	0.90577
18	Acc#220276	2005	2350	0.406668	0.515393	2177.5	2170.66	2163.83	345	0.92233	0.146809	1.03775
19	Acc#220277	2060	2550	0.532285	0.574598	2305	2291.94	2278.96	490	0.92233	0.192157	1.06622
20	Acc#220278	1705	2560	0.925156	0.477442	2132.5	2089.21	2046.8	855	0.92233	0.333984	0.882479
21	Acc#220279	1050	2815	1.73682	0.323314	1932.5	1719.23	1529.5	1765	0.92233	0.626998	0.543462
22	Acc#23637	1995	2750	0.760506	0.600112	2372.5	2342.27	2312.43	755	0.92233	0.274545	1.03258
23	Acc#220281	1780	2305	0.630924	0.448795	2042.5	2025.56	2008.76	525	0.92233	0.227766	0.921297
24	Acc#222285	2170	4555	1.4504	1.0812	3362.5	3143.94	2939.58	2385	0.92233	0.5236	1.12315
25	Acc#222888	4400	4600	0.120437	2.21395	4500	4498.89	4497.78	200	0.92233	0.0434783	2.27736
26	Acc#227085	1595	2040	0.604253	0.355916	1817.5	1803.83	1790.26	445	0.92233	0.218137	0.825545
27	Acc#227091	1485	2815	1.30877	0.457258	2150	2044.57	1944.31	1330	0.92233	0.472469	0.76861
28	Acc#230065	2040	2310	0.323773	0.515465	2175	2170.81	2166.62	270	0.92233	0.116883	1.05587
29	Acc#231230	2765	4360	1.01336	1.31868	3562.5	3472.09	3383.97	1595	0.92233	0.365826	1.43112
30	Acc#234066	835	3140	2.03343	0.286796	1987.5	1619.23	1319.19	2305	0.92233	0.734076	0.432182
31	Acc#234070	1510	2135	0.810907	0.35264	1822.5	1795.51	1768.92	625	0.92233	0.29274	0.78155
32	Acc#234089	2885	3965	0.754517	1.25125	3425	3382.16	3339.86	1080	0.92233	0.272383	1.49323
33	Acc#234101	1065	1935	1.24545	0.225417	1500	1435.54	1373.85	870	0.92233	0.449612	0.551226
34	Acc#234102	655	1330	1.40586	0.0952905	992.5	933.354	877.733	675	0.92233	0.507519	0.339017
35	Acc#234110	3845	3860	0.0107645	1.62346	3852.5	3852.49	3852.49	15	0.996114	0.00388601	1.99011
36	Acc#234113	1755	1930	0.251171	0.370502	1842.5	1840.42	1838.34	175	0.92233	0.0906736	0.908358
37	Acc#234115	2070	3015	0.868227	0.682676	2542.5	2498.21	2454.69	945	0.92233	0.313433	1.0714
38	Acc#235789	4920	5000	0.0443209	2.69086	4960	4959.84	4959.68	80	0.984	0.016	2.54651
39	Acc#235790	2095	4040	1.3336	0.92581	3067.5	2909.26	2759.19	1945	0.92233	0.481436	1.08434
40	Acc#235791	2585	6245	1.62344	1.76583	4415	4017.88	3656.47	3660	0.92233	0.586069	1.33795
41	Acc#235792	1290	3865	1.84551	0.545376	2577.5	2232.9	1934.37	2575	0.92233	0.666235	0.667682
42	Acc#235793	2100	2345	0.289409	0.538665	2222.5	2219.12	2215.75	245	0.92233	0.104478	1.08692
43	Acc#235794	1325	4625	1.97647	0.670323	2975	2475.5	2059.87	3300	0.92233	0.713514	0.685797
44	Acc#235798	2100	2250	0.18467	0.516843	2175	2173.71	2172.41	150	0.933333	0.0666667	1.08692
45	Acc#235803	3215	4630	0.846572	1.62824	3922.5	3858.17	3794.89	1415	0.92233	0.305616	1.66403
46	Acc#235804	4635	6135	0.677275	3.11043	5385	5332.52	5280.54	1500	0.92233	0.244499	2.399
47	Acc#235807	4475	5710	0.599128	2.79503	5092.5	5054.92	5017.62	1235	0.92233	0.216287	2.31618
48	Acc#23644	3610	3780	0.124579	1.49264	3695	3694.02	3693.04	170	0.92233	0.0449735	1.86847
49	Acc#235808	2100	2285	0.224272	0.524883	2192.5	2190.55	2188.6	185	0.92233	0.0809628	1.08692
50	Acc#235810	2100	4105	1.35298	0.942951	3102.5	2936.07	2778.57	2005	0.92233	0.488429	1.08692
51	Acc#235811	2100	5020	1.61127	1.15313	3560	3246.84	2961.24	2920	0.92233	0.581673	1.08692
52	Acc#235812	3070	3195	0.108375	1.07292	3132.5	3131.88	3131.25	125	0.960876	0.0391236	1.58898
53	Acc#235813	4225	4875	0.369341	2.25298	4550	4538.38	4526.79	650	0.92233	0.133333	2.18679
54	Acc#235814	1825	3955	1.49184	0.789525	2890	2686.61	2497.53	2130	0.92233	0.538559	0.944589
55	Acc#235817	2135	4870	1.55567	1.13732	3502.5	3224.51	2968.58	2735	0.92233	0.561602	1.10504
56	Acc#238431	745	1800	1.62356	0.146685	1272.5	1158.02	1053.83	1055	0.92233	0.586111	0.385599
57	Acc#238440	1740	2050	0.418887	0.390175	1895	1888.65	1882.32	310	0.92233	0.15122	0.900594
58	Acc#238442	870	2705	1.87913	0.257421	1787.5	1534.06	1316.56	1835	0.92233	0.678373	0.450297
59	Acc#238444	1395	3120	1.53152	0.476086	2257.5	2086.24	1927.97	1725	0.92233	0.552885	0.722028
60	Acc#238447	1065	2070	1.34488	0.241144	1567.5	1484.77	1406.41	1005	0.92233	0.485507	0.551226
61	Acc#239130	2860	4815	1.12471	1.50633	3837.5	3710.92	3588.51	1955	0.92233	0.406023	1.48029
62	Acc#1127	2100	2235	0.167319	0.513397	2167.5	2166.45	2165.4	135	0.939597	0.0604027	1.08692
63	Acc#2262	2642.5	3945	0.914575	1.1403	3293.75	3228.72	3164.98	1302.5	0.92233	0.330165	1.36771
64	Acc#9600	665	1905	1.80308	0.138571	1285	1125.53	985.856	1240	0.92233	0.650919	0.344193
65	Acc#23650	2165	2355	0.223487	0.557706	2260	2258	2256.01	190	0.92233	0.0806794	1.12057
66	Acc#2398	1600	2325	0.863781	0.406911	1962.5	1928.73	1895.54	725	0.92233	0.311828	0.828132
67	Acc#2416	1960	3425	1.18486	0.7343	2692.5	2590.95	2493.22	1465	0.92233	0.427737	1.01446
68	Acc#2787	2340	2550	0.228122	0.652699	2445	2442.74	2440.49	210	0.92233	0.0823529	1.21114
69	Acc#2814	1135	3630	1.90394	0.450671	2382.5	2029.79	1729.3	2495	0.92233	0.687328	0.587456
70	Acc#2848	1575	2770	1.19502	0.477218	2172.5	2088.72	2008.17	1195	0.92233	0.431408	0.815193
71	Acc#3073	2205	2505	0.331743	0.604189	2355	2350.22	2345.45	300	0.92233	0.11976	1.14127
72	Acc#3121	950	1690	1.21292	0.175617	1320	1267.08	1216.29	740	0.92233	0.43787	0.491704
73	Acc#3443	1800	3540	1.36155	0.696999	2670	2524.28	2386.52	1740	0.92233	0.491525	0.931649
74	Acc#3583	1765	2760	0.998626	0.532857	2262.5	2207.12	2153.1	995	0.92233	0.360507	0.913534
75	Acc#3675	960	1245	0.634109	0.130737	1102.5	1093.25	1084.08	285	0.92233	0.228916	0.496879
76	Acc#5622	2100	3625	1.16533	0.832691	2862.5	2759.08	2659.39	1525	0.92233	0.42069	1.08692
77	Acc#6094	2080	2475	0.44209	0.563113	2277.5	2268.92	2260.37	395	0.92233	0.159596	1.07657
78	Acc#6193	1885	3595	1.31761	0.741254	2740	2603.19	2473.2	1710	0.92233	0.475661	0.975644
79	Acc#6723	1325	2085	1.00971	0.302189	1705	1662.11	1620.31	760	0.92233	0.364508	0.685797
80	Acc#6928	1620	2720	1.12024	0.481993	2170	2099.14	2030.6	1100	0.92233	0.404412	0.838484
81	Acc#7125	2810	3695	0.663464	1.13574	3252.5	3222.26	3192.3	885	0.92233	0.239513	1.45441
82	Acc#7463	3025	3360	0.276181	1.11179	3192.5	3188.1	3183.71	335	0.92233	0.0997024	1.56569
83	Acc#8218	1400	2320	1.09847	0.355282	1860	1802.22	1746.24	920	0.92233	0.396552	0.724616
84	Acc#9713	1530	2070	0.722624	0.346432	1800	1779.63	1759.5	540	0.92233	0.26087	0.791902
85	Acc#9830	2080	3735	1.22743	0.849788	2907.5	2787.26	2671.99	1655	0.92233	0.443106	1.07657
86	Acc#9911	2190	3475	1.02432	0.832445	2832.5	2758.67	2686.76	1285	0.92233	0.369784	1.13351
87	Acc#10234	2190	3555	1.06361	0.851609	2872.5	2790.24	2710.34	1365	0.92233	0.383966	1.13351
88	Acc#10876	2100	2355	0.299942	0.540962	2227.5	2223.85	2220.2	255	0.92233	0.10828	1.08692
89	Acc#10978	1765	2755	0.995411	0.531891	2260	2205.12	2151.58	990	0.92233	0.359347	0.913534
90	Acc#11119	2100	2780	0.677568	0.638588	2440	2416.2	2392.62	680	0.92233	0.244604	1.08692
91	Acc#13845	1370	2100	0.962924	0.3147	1735	1696.17	1658.21	730	0.92233	0.347619	0.709088
92	Acc#14963	785	2680	1.95868	0.230124	1732.5	1450.45	1214.31	1895	0.92233	0.70709	0.406302
93	Acc#15428	1245	2100	1.12781	0.285986	1672.5	1616.94	1563.23	855	0.92233	0.407143	0.644391
94	Acc#15443	3090	4065	0.664405	1.37397	3577.5	3544.13	3511.07	975	0.92233	0.239852	1.59933
95	Acc#15526	1355	3995	1.83053	0.592124	2675	2326.63	2023.64	2640	0.92233	0.660826	0.701325
96	Acc#15752	1540	1930	0.559752	0.325113	1735	1724.01	1713.08	390	0.92233	0.202073	0.797077
97	Acc#16044	1240	3490	1.78585	0.473373	2365	2080.29	1829.85	2250	0.92233	0.644699	0.641803
98	Acc#27919	3045	3975	0.648089	1.32398	3510	3479.06	3448.4	930	0.92233	0.233962	1.57604
99	Acc#19053	1355	1900	0.794569	0.281611	1627.5	1604.52	1581.87	545	0.92233	0.286842	0.701325
100	Acc#28545	1590	2100	0.672728	0.365236	1845	1827.29	1809.76	510	0.92233	0.242857	0.822957
101	Acc#19126	1380	2310	1.11522	0.348697	1845	1785.44	1727.8	930	0.92233	0.402597	0.714264
102	Acc#19262	690	1045	0.941024	0.0788719	867.5	849.147	831.182	355	0.92233	0.339713	0.357132
103	Acc#19847	3055	3800	0.543077	1.26985	3427.5	3407.2	3387.02	745	0.92233	0.196053	1.58122
104	Acc#20205	2455	4585	1.28685	1.23125	3520	3355.02	3197.78	2130	0.92233	0.464558	1.27067
105	Acc#28546	3875	4040	0.113134	1.71242	3957.5	3956.64	3955.78	165	0.92233	0.0408416	2.00563
106	Acc#20351	1965	2255	0.356238	0.484692	2110	2105.01	2100.04	290	0.92233	0.128603	1.01705
107	Acc#20387	1890	2090	0.265077	0.432081	1990	1987.49	1984.97	200	0.92233	0.0956938	0.978231
108	Acc#20665	1080	1655	0.962406	0.195514	1367.5	1336.94	1307.06	575	0.92233	0.347432	0.558989
109	Acc#20681	2275	2600	0.346257	0.647011	2437.5	2432.08	2426.67	325	0.92233	0.125	1.1775
110	Acc#20697	1715	3365	1.35827	0.631257	2540	2402.29	2272.04	1650	0.92233	0.490342	0.887654
111	Acc#20700	2080	2695	0.632128	0.613167	2387.5	2367.61	2347.9	615	0.92233	0.2282	1.07657
112	Acc#20710	1540	1685	0.238373	0.283842	1612.5	1610.87	1609.24	145	0.913947	0.0860534	0.797077
113	Acc#20713	1640	3310	1.39758	0.593784	2475	2329.89	2193.29	1670	0.92233	0.504532	0.848836
114	Acc#28547	2105	3915	1.28066	0.901448	3010	2870.73	2737.9	1810	0.92233	0.462324	1.08951
115	Acc#20727	1570	1815	0.37392	0.311697	1692.5	1688.06	1683.63	245	0.92233	0.134986	0.812605
116	Acc#20749	1920	3100	1.05441	0.651058	2510	2439.67	2371.31	1180	0.92233	0.380645	0.993759
117	Acc#20762	1915	3415	1.21672	0.715346	2665	2557.29	2453.93	1500	0.92233	0.439239	0.991171
118	Acc#20842	1210	2775	1.56221	0.367287	1992.5	1832.42	1685.19	1565	0.92233	0.563964	0.626275
119	Acc#15964	2840	4715	1.10156	1.46473	3777.5	3659.32	3544.83	1875	0.92233	0.397667	1.46994
120	Acc#28548	2190	3125	0.828801	0.748602	2657.5	2616.06	2575.26	935	0.92233	0.2992	1.13351
121	Acc#22040	2060	2240	0.222594	0.504745	2150	2148.12	2146.23	180	0.92233	0.0803571	1.06622
122	Acc#22074	1480	2265	0.960042	0.366679	1872.5	1830.9	1790.23	785	0.92233	0.346578	0.766022
123	Acc#22239	1485	5695	2.04775	0.925075	3590	2908.11	2355.73	4210	0.92233	0.739245	0.76861
124	Acc#22291	1735	2050	0.425643	0.389054	1892.5	1885.93	1879.39	315	0.92233	0.153659	0.898006
125	Acc#22330	1420	2130	0.923352	0.330845	1775	1739.14	1704	710	0.92233	0.333333	0.734968
126	Acc#22334	1725	2050	0.439155	0.386812	1887.5	1880.49	1873.51	325	0.92233	0.158537	0.89283
127	Acc#22506	1195	2740	1.56195	0.358158	1967.5	1809.5	1664.19	1545	0.92233	0.563869	0.618511
128	Acc#28549	2235	2870	0.612887	0.701643	2552.5	2532.68	2513.01	635	0.92233	0.221254	1.1568
129	Acc#23053	2500	4555	1.24972	1.24562	3527.5	3374.54	3228.21	2055	0.92233	0.451153	1.29396
130	Acc#23178	1555	2040	0.658567	0.34699	1797.5	1781.07	1764.78	485	0.92233	0.237745	0.804841
131	Acc#23601	2575	4080	1.0218	1.1492	3327.5	3241.3	3157.33	1505	0.92233	0.368873	1.33278
132	Acc#28550	2100	4960	1.59725	1.13935	3530	3227.38	2950.71	2860	0.92233	0.576613	1.08692
133	Acc#24083	2100	4295	1.41566	0.986596	3197.5	3003.25	2820.8	2195	0.92233	0.511059	1.08692
134	Acc#25442	985	2850	1.81269	0.30707	1917.5	1675.49	1464.02	1865	0.92233	0.654386	0.509819
135	Acc#25596	1430	3795	1.72627	0.593614	2612.5	2329.56	2077.26	2365	0.92233	0.623188	0.740143
136	Acc#25702	1245	1925	0.978514	0.262154	1585	1548.1	1512.07	680	0.92233	0.353247	0.644391
137	Acc#26110	1230	1665	0.723709	0.224014	1447.5	1431.07	1414.82	435	0.92233	0.261261	0.636627
138	Acc#28551	1005	2625	1.70952	0.288571	1815	1624.23	1453.51	1620	0.92233	0.617143	0.520171
139	Acc#26833	2065	5425	1.71565	1.2254	3745	3347.03	2991.36	3360	0.92233	0.619355	1.06881
140	Acc#27287	1395	2100	0.929948	0.320443	1747.5	1711.58	1676.39	705	0.92233	0.335714	0.722028
141	Acc#27599	2035	2525	0.537556	0.56206	2280	2266.8	2253.67	490	0.92233	0.194059	1.05328
142	Acc#28740	2960	3540	0.453851	1.14618	3250	3237.04	3224.12	580	0.92233	0.163842	1.53204
143	Acc#28991	4050	4620	0.34176	2.0467	4335	4325.62	4316.26	570	0.92233	0.123377	2.09621
144	Acc#29310	3950	3955	0.00350197	1.70884	3952.5	3952.5	3952.5	5	0.998736	0.00126422	2.04445
145	Acc#29375	855	2180	1.68364	0.203882	1517.5	1365.25	1228.27	1325	0.92233	0.607798	0.442533
146	Acc#29409	1550	2500	1.05262	0.423866	2025	1968.5	1913.58	950	0.92233	0.38	0.802253
147	Acc#29876	970	2030	1.44643	0.215389	1500	1403.25	1312.73	1060	0.92233	0.522167	0.502055
148	Acc#29911	2395	5385	1.53806	1.41074	3890	3591.25	3315.44	2990	0.92233	0.555246	1.23961
149	Acc#28556	1365	2890	1.46171	0.431506	2127.5	1986.16	1854.22	1525	0.92233	0.527682	0.7065
150	Acc#29977	2345	3780	1.0516	0.969597	3062.5	2977.26	2894.4	1435	0.92233	0.37963	1.21373
151	Acc#30001	1000	2100	1.45098	0.229708	1550	1449.14	1354.84	1100	0.92233	0.52381	0.517583
152	Acc#30317	1425	1955	0.750962	0.304732	1690	1669.09	1648.45	530	0.92233	0.2711	0.737555
153	Acc#30318	1000	2300	1.56568	0.251585	1650	1516.58	1393.94	1300	0.92233	0.565217	0.517583
154	Acc#30175	2530	3585	0.815177	0.992125	3057.5	3011.65	2966.49	1055	0.92233	0.294282	1.30948
155	Acc#28557	2770	3050	0.2543	0.924137	2910	2906.63	2903.26	280	0.92233	0.0918033	1.4337
156	Acc#30503	1620	1730	0.176131	0.306562	1675	1674.1	1673.19	110	0.936416	0.0635838	0.838484
157	Acc#30619	1260	2100	1.10802	0.289432	1680	1626.65	1575	840	0.92233	0.4	0.652154
158	Acc#30898	2255	3045	0.718668	0.751087	2650	2620.4	2591.12	790	0.92233	0.259442	1.16715
159	Acc#31681	1470	2005	0.739142	0.322395	1737.5	1716.78	1696.32	535	0.92233	0.266833	0.760847
160	Acc#31693	1300	1930	0.904215	0.274446	1615	1583.98	1553.56	630	0.92233	0.326425	0.672858
161	Acc#31852	1705	2280	0.698589	0.425222	1992.5	1971.65	1951.02	575	0.92233	0.252193	0.882479
162	Acc#32087	1370	3115	1.55177	0.466805	2242.5	2065.8	1903.03	1745	0.92233	0.560193	0.709088
163	Acc#33173	2100	3420	1.06914	0.785601	2760	2679.93	2602.17	1320	0.92233	0.385965	1.08692
164	Acc#69212	1450	2845	1.35825	0.451239	2147.5	2031.07	1920.95	1395	0.92233	0.490334	0.750495
165	Acc#36633	2125	3040	0.833751	0.706625	2582.5	2541.65	2501.45	915	0.92233	0.300987	1.09986
166	Acc#30469	1050	3560	1.95305	0.40888	2305	1933.39	1621.69	2510	0.92233	0.705056	0.543462
167	Acc#36524	2100	3750	1.21882	0.861405	2925	2806.24	2692.31	1650	0.92233	0.44	1.08692
168	Malt sorghum#384	1955	2060	0.141192	0.440525	2007.5	2006.81	2006.13	105	0.949029	0.0509709	1.01187
169	Malt sorghum#385	2230	2905	0.643645	0.708611	2567.5	2545.22	2523.14	675	0.92233	0.232358	1.15421
170	Malt sorghum#386	1245	2290	1.26407	0.311861	1767.5	1688.51	1613.04	1045	0.92233	0.456332	0.644391
171	Malt sorghum#387	2060	3370	1.07679	0.759371	2715	2634.81	2556.98	1310	0.92233	0.388724	1.06622
172	Malt sorghum#389	1035	2650	1.68817	0.300015	1842.5	1656.12	1488.6	1615	0.92233	0.609434	0.535698
173	Malt sorghum#390	1790	2885	1.05137	0.564879	2337.5	2272.48	2209.26	1095	0.92233	0.379549	0.926473
174	Malt sorghum#391	2305	2780	0.473301	0.700926	2542.5	2531.38	2520.31	475	0.92233	0.170863	1.19303
175	Malt sorghum#392	1900	2060	0.21515	0.428132	1980	1978.38	1976.77	160	0.92233	0.0776699	0.983407
176	Wedi Aker	1575	2060	0.652174	0.354899	1817.5	1801.25	1785.14	485	0.92233	0.235437	0.815193
177	Kem Kem	1150	2345	1.41161	0.294983	1747.5	1642.18	1543.2	1195	0.92233	0.509595	0.59522
178	Melkam	1640	5935	2.00462	1.06469	3787.5	3119.84	2569.87	4295	0.92233	0.723673	0.848836
179	B-35	5045	6250	0.534067	3.44904	5647.5	5615.27	5583.22	1205	0.92233	0.1928	2.61121
180	Acc#69568	2080	2590	0.545455	0.589277	2335	2321.03	2307.15	510	0.92233	0.196911	1.07657
181	Acc#69571	2680	2850	0.165231	0.835481	2765	2763.69	2762.39	170	0.92233	0.0596491	1.38712
182	Acc#28688	890	990	0.279804	0.0963789	940	938.669	937.34	100	0.89899	0.10101	0.460649
183	Acc#69573	1510	2110	0.787694	0.348511	1810	1784.96	1760.28	600	0.92233	0.28436	0.78155
184	Acc#211022	2080	4070	1.3544	0.926007	3075	2909.57	2753.04	1990	0.92233	0.488943	1.07657
185	Acc#216736	2915	4700	1.05203	1.49863	3807.5	3701.42	3598.29	1785	0.92233	0.379787	1.50875
186	Acc#216739	4350	5710	0.659768	2.71695	5030	4983.82	4938.07	1360	0.92233	0.238179	2.25149
187	Acc#216744	3030	3385	0.290508	1.12191	3207.5	3202.58	3197.68	355	0.92233	0.104874	1.56828
188	Acc#220001	1945	2065	0.160972	0.439336	2005	2004.1	2003.2	120	0.941889	0.0581114	1.0067
189	Acc#220010	845	4870	2.28942	0.450135	2857.5	2028.58	1440.12	4025	0.92233	0.826489	0.437357
190	Acc#220012	1370	2760	1.39506	0.413606	2065	1944.53	1831.09	1390	0.92233	0.503623	0.709088
191	Acc#220013	585	2005	1.96184	0.1283	1295	1083.02	905.734	1420	0.92233	0.708229	0.302786
192	Acc#19615	1920	2930	0.954866	0.615355	2425	2371.83	2319.84	1010	0.92233	0.34471	0.993759
193	Acc#220018	2670	2930	0.245807	0.855728	2800	2796.98	2793.96	260	0.92233	0.0887372	1.38195
194	Acc#220227	1450	1485	0.0652875	0.235533	1467.5	1467.4	1467.29	35	0.976431	0.023569	0.750495
195	Acc#220236	1350	3380	1.66367	0.499122	2365	2136.12	1929.39	2030	0.92233	0.600592	0.698737
196	Acc#220237	2915	3550	0.495489	1.13194	3232.5	3216.87	3201.31	635	0.92233	0.178873	1.50875
197	Acc#220238	1605	2955	1.26551	0.518787	2280	2177.79	2080.16	1350	0.92233	0.456853	0.83072
198	Acc#220240	1495	1715	0.355343	0.280454	1605	1601.23	1597.46	220	0.92233	0.12828	0.773786
199	Acc#220241	1490	1870	0.562899	0.304779	1680	1669.22	1658.51	380	0.92233	0.203209	0.771198
200	Acc#220242	855	2030	1.60336	0.189854	1442.5	1317.44	1203.22	1175	0.92233	0.578818	0.442533
201	Acc#220243	2320	2775	0.454189	0.704219	2547.5	2537.32	2527.18	455	0.92233	0.163964	1.20079
202	Acc#220244	1480	3380	1.55713	0.547186	2430	2236.6	2058.6	1900	0.92233	0.56213	0.766022
203	Acc#220246	2225	2735	0.516537	0.665647	2480	2466.86	2453.78	510	0.92233	0.186472	1.15162
204	Acc#220247	2250	3355	0.912344	0.825718	2802.5	2747.5	2693.58	1105	0.92233	0.329359	1.16456
205	Acc#19627	2100	3190	0.946508	0.732768	2645	2588.24	2532.7	1090	0.92233	0.341693	1.08692
206	Acc#220248	2220	2790	0.565926	0.677507	2505	2488.73	2472.57	570	0.92233	0.204301	1.14903
207	Acc#220249	2070	2080	0.0133176	0.470967	2075	2074.99	2074.99	10	0.995192	0.00480769	1.0714
208	Acc#220250	2080	2325	0.291898	0.528985	2202.5	2199.09	2195.69	245	0.92233	0.105376	1.07657
209	Acc#220251	2080	2835	0.737705	0.64502	2457.5	2428.33	2399.51	755	0.92233	0.266314	1.07657
210	Acc#220252	2050	2875	0.794886	0.644686	2462.5	2427.7	2393.4	825	0.92233	0.286957	1.06104
211	Acc#220253	940	2895	1.87063	0.297669	1917.5	1649.64	1419.19	1955	0.92233	0.675302	0.486528
212	Acc#220254	1700	3695	1.49561	0.6871	2697.5	2506.29	2328.64	1995	0.92233	0.539919	0.879891
213	Acc#220255	1990	2960	0.907755	0.64432	2475	2427.01	2379.96	970	0.92233	0.327703	1.02999
214	Acc#220256	2170	2245	0.0925409	0.532884	2207.5	2207.18	2206.86	75	0.966592	0.0334076	1.12315
215	Acc#220257	1240	2620	1.45904	0.355369	1930	1802.44	1683.32	1380	0.92233	0.526718	0.641803
